# Supplementary material for: Molecular and clinical heterogeneity within MYC-family amplified medulloblastoma is associated with survival outcomes: A multicenter cohort study
Source: Neuro Oncol. 2024 Oct 8;27(1):222–36. doi: 10.1093/neuonc/noae178 (PMC11726341; doi:10.1093/neuonc/noae178)
Supplement: noae178_suppl_Supplementary_Figures [file noae178_suppl_supplementary_figures.zip]

Archive with 8 entries (8 files):
- SuppFigure 5.eps
- SuppFigure 6.eps
- SuppFigure 7.eps
- Supplementary Figure Legends_final.docx
- SuppFigure 1.eps
- SuppFigure 2.eps
- SuppFigure 3.eps
- SuppFigure 4_final.eps
